# Supplementary material for: Re-emergence of Gamma-like-II and emergence of Gamma-S:E661D SARS-CoV-2 lineages in the south of Brazil after the 2021 outbreak
Source: Virol J. 2021 Nov 17;18:222. doi: 10.1186/s12985-021-01690-1 (PMC8596384; doi:10.1186/s12985-021-01690-1)
Supplement: Supplementary file 6 — Additional file 6: Table S1. Nonsynonymous mutations described for VOIs N.10-PR, N.10-MA and B.1.429. [file 12985_2021_1690_MOESM6_ESM.xlsx]

## Sheet: Table S1
VOI
Protein	N.10-PR	N.10-MA	B.1.429 (CALC.20C)
S	S:P9L	S:P9L
			S:S13I
	S:W152C		S:W152C
	S:I210V	S:I210V
	S:N211I	S:N211I
	S:V445A	S:V445A
			S:L452G
	S:E484K	S:E484K
	S:D614G	S:D614G	S:D614G
ORF1a	ORF1a:H712Y
	ORF1a:P1640L	ORF1a:P1640L
	ORF1a:P3371S	ORF1a:P3371S
	ORF1a:P3395S	ORF1a:P3395S
	ORF1a:V3718A	ORF1a:V3718A
			ORF1a:I4205V
N	N:Q70R	N:Q70R
	N:R203K	N:R203K
	N:G204R	N:G204R
	N:I292T	N:I292T
ORF1b	ORF1B:P314L	ORF1B:P314L
ORF6	ORF6:I33T	ORF6:I33T
ORF7b	ORF7b:F13X	ORF7b:F13X
ORF9b	ORF9b:K67E	ORF9b:K67E
