# Supplementary material for: Re-emergence of Gamma-like-II and emergence of Gamma-S:E661D SARS-CoV-2 lineages in the south of Brazil after the 2021 outbreak
Source: Virol J. 2021 Nov 17;18:222. doi: 10.1186/s12985-021-01690-1 (PMC8596384; doi:10.1186/s12985-021-01690-1)
Supplement: Supplementary file 7 — Additional file 7: Table S2. Nonsynonymous mutations described for Gamma-like-II. [file 12985_2021_1690_MOESM7_ESM.xlsx]

## Sheet: Table_S2
Gamma-like-II
Protein	RS	SC	PR-A11-PL1	PR-F08-PL2	PR-C04-PL1	PR-C10-PL1	PR-C12-PL1	PR-A05-PL2	PR-B08-PL2	PR-B10-PL2	PR-B11-PL2	PR-F08-PL2	PR-F11-PL2
N	N:P80R	N:P80R	N:P80R	N:P80R	N:P80R	N:P80R	N:P80R	N:P80R	N:P80R	N:P80R	N:P80R	N:P80R	N:P80R
	N:R203K	N:R203K	N:R203K	N:R203K	N:R203K	N:R203K	N:R203K	N:R203K	N:R203K	N:R203K	N:R203K	N:R203K	N:R203K
	N:G204R	N:G204R	N:G204R	N:G204R	N:G204R	N:G204R	N:G204R	N:G204R	N:G204R	N:G204R	N:G204R	N:G204R	N:G204R
		N:P383L	N:P383L	N:P383L	N:P383L	N:P383L	N:P383L	N:P383L	N:P383L	N:P383L	N:P383L	N:P383L	N:P383L
							N:T271I
ORF1a								ORF1a:S40L
								ORF1a:F548S
									ORF1a:S17I
	ORF1a:S1188L	ORF1a:S1188L	ORF1a:S1188L	ORF1a:S1188L	ORF1a:S1188L	ORF1a:S1188L	ORF1a:S1188L	ORF1a:S1188L	ORF1a:S1188L	ORF1a:S1188L	ORF1a:S1188L	ORF1a:S1188L	ORF1a:S1188L
					ORF1a:P1213L	ORF1a:P1213L	ORF1a:P1213L			ORF1a:P1213L			ORF1a:P1213L
	ORF1a:K1795Q	ORF1a:K1795Q	ORF1a:K1795Q	ORF1a:K1795Q	ORF1a:K1795Q	ORF1a:K1795Q	ORF1a:K1795Q	ORF1a:K1795Q	ORF1a:K1795Q	ORF1a:K1795Q	ORF1a:K1795Q	ORF1a:K1795Q	ORF1a:K1795Q
									ORF1a:M2347I
	ORF1a:D2980H	ORF1a:D2980H	ORF1a:D2980H	ORF1a:D2980H	ORF1a:D2980H	ORF1a:D2980H	ORF1a:D2980H	ORF1a:D2980H	ORF1a:D2980H	ORF1a:D2980H	ORF1a:D2980H	ORF1a:D2980H	ORF1a:D2980H
					ORF1a:I2729V
							ORF1a:N2405S
								ORF1a:K3353R
ORF1b	ORF1b:P314L	ORF1b:P314L	ORF1b:P314L	ORF1b:P314L	ORF1b:P314L	ORF1b:P314L	ORF1b:P314L	ORF1b:P314L	ORF1b:P314L	ORF1b:P314L	ORF1b:P314L	ORF1b:P314L	ORF1b:P314L
	ORF1b:S1187N
								ORF1b:K2557R
									ORF1b:T730L
							ORF1b:K1873N
										ORF1b:I2568V
					ORF1b:K2340N	ORF1b:K2340N	ORF1b:K2340N			ORF1b:K2340N			ORF1b:K2340N
ORF3a	ORF3a:S253P	ORF3a:S253P	ORF3a:S253P	ORF3a:S253P	ORF3a:S253P	ORF3a:S253P	ORF3a:S253P	ORF3a:S253P	ORF3a:S253P	ORF3a:S253P	ORF3a:S253P	ORF3a:S253P
ORF6											ORF6:L16X
					ORF6:W27L
ORF9b	ORF9:Q77E	ORF9:Q77E	ORF9:Q77E	ORF9:Q77E	ORF9:Q77E	ORF9:Q77E	ORF9:Q77E	ORF9:Q77E	ORF9:Q77E	ORF9:Q77E	ORF9:Q77E	ORF9:Q77E	ORF9:Q77E
S	S:L18F	S:L18F	S:L18F	S:L18F	S:L18F	S:L18F	S:L18F	S:L18F	S:L18F	S:L18F	S:L18F	S:L18F	S:L18F
	S:P26S	S:P26S	S:P26S	S:P26S	S:P26S	S:P26S	S:P26S	S:P26S	S:P26S	S:P26S	S:P26S	S:P26S	S:P26S
	S:D138Y	S:D138Y	S:D138Y	S:D138Y	S:D138Y	S:D138Y	S:D138Y	S:D138Y	S:D138Y	S:D138Y	S:D138Y	S:D138Y	S:D138Y
	S:R190S	S:R190S	S:R190S	S:R190S	S:R190S	S:R190S	S:R190S	S:R190S	S:R190S	S:R190S	S:R190S	S:R190S	S:R190S
	S:K417T	S:K417T	S:K417T	S:K417T	S:K417T	S:K417T	S:K417T	S:K417T	S:K417T	S:K417T	S:K417T	S:K417T	S:K417T
	S:E484K	S:E484K	S:E484K	S:E484K	S:E484K		S:E484K	S:E484K	S:E484K	S:E484K	S:E484K	S:E484K	S:E484K
	S:N501Y	S:N501Y	S:N501Y	S:N501Y	S:N501Y		S:N501Y	S:N501Y	S:N501Y	S:N501Y	S:N501Y	S:N501Y	S:N501Y
										S:T547I
	S:D614G	S:D614G	S:D614G	S:D614G	S:D614G	S:D614G	S:D614G	S:D614G	S:D614G	S:D614G	S:D614G	S:D614G	S:D614G
	S:H655Y	S:H655Y	S:H655Y	S:H655Y	S:H655Y	S:H655Y	S:H655Y	S:H655Y	S:H655Y	S:H655Y	S:H655Y	S:H655Y	S:H655Y
			S:Q675H
	S:T1027I		S:T1027I	S:T1027I	S:T1027I		S:T1027I	S:T1027I	S:T1027I	S:T1027I	S:T1027I	S:T1027I	S:T1027I
	S:V1176F	S:V1176F	S:V1176F	S:V1176F	S:V1176F	S:V1176F	S:V1176F	S:V1176F	S:V1176F		S:V1176F	S:V1176F	S:V1176F
